# Supplementary material for: Effectiveness of a Mind–Body Intervention at Improving Mental Health and Performance Among Career Firefighters
Source: Int J Environ Res Public Health. 2025 Aug 6;22(8):1227. doi: 10.3390/ijerph22081227 (PMC12386839; doi:10.3390/ijerph22081227)
Supplement: Supplementary file 1 [file ijerph-22-01227-s001.zip]

Archive with 15 entries (15 files):
- Table S4 Main effects of demographic variables on post-traumatic stress symptoms centered at pre-intervention (week 4).pdf
- Table S5 Main effects of demographic variables on psychological resilience centered at pre-intervention (week 4).pdf
- Table S6 Main effects of demographic variables on mental wellbeing centered at pre-intervention (week 4).pdf
- Table S7 Main effects of intervention adherence and additional fitness tracking on bodyweight (kg) centered at pre-intervention (week 4).pdf
- Table S8 Main effects of intervention adherence and additional fitness tracking on lean body mass (kg) centered at pre-intervention (week 4).pdf
- Table S9 Main effects of intervention adherence and additional fitness tracking on body mass index (kg·m-2) centered at pre-intervention (week 4).pdf
- Table S10 Main effects of intervention adherence and additional fitness tracking on percent body fat centered at pre-intervention (week 4).pdf
- Table S11 Main effects of intervention adherence and additional fitness tracking on T-CAC performance centered at pre-intervention (week 4).pdf
- Table S12 Main effects of intervention adherence and additional fitness tracking on depressive symptoms centered at pre-intervention (week 4).pdf
- Table S13 Main effects of intervention adherence and additional fitness tracking on post-traumatic stress symptoms centered at pre-intervention.pdf
- Table S14 Main effects of intervention adherence and additional fitness tracking on psychological resilience centered at pre-intervention (week 4).pdf
- Table S15 Main effects of intervention adherence and additional fitness tracking on mental wellbeing centered at pre-intervention (week 4).pdf
- Table S1 Independent-Samples T-tests on Present and Absent Post-Testing Samples.pdf
- Table S2 Self-Reported Additional Exercise Types.pdf
- Table S3 Main effects of demographic variables on depressive symptoms centered at pre-intervention (week 4).pdf
